# Supplementary material for: Hydrogen Sulfide (H2S) Mitigates Sepsis-Induced Adrenal Dysfunction via Inhibition of TNFα-Mediated Necroptosis
Source: Pathogens. 2025 Apr 30;14(5):439. doi: 10.3390/pathogens14050439 (PMC12113818; doi:10.3390/pathogens14050439)
Supplement: Supplementary file 1 [file pathogens-14-00439-s001.zip]

Archive with 1 entries (1 files):
- pathogens-3557359-supplementary.pdf
